# Supplementary material for: The Anti-Inflammatory Mechanism of Flaxseed Linusorbs on Lipopolysaccharide-Induced RAW 264.7 Macrophages by Modulating TLR4/NF-κB/MAPK Pathway
Source: Foods. 2023 Jun 16;12(12):2398. doi: 10.3390/foods12122398 (PMC10297071; doi:10.3390/foods12122398)
Supplement: Supplementary file 1 [file foods-12-02398-s001.zip]

Archive with 1 entries (1 files):
- foods-2393157-supplementary.pdf
